# Supplementary material for: Bis(benzohydrazide-κ2 O,N′)bis­(nitrato-κO)copper(II)
Source: Acta Crystallogr Sect E Struct Rep Online. 2009 Jul 31;65(Pt 8):m1014. doi: 10.1107/S1600536809029936 (PMC2977372; doi:10.1107/S1600536809029936)
Supplement: Supplementary file 2 [file e-65-m1014-Isup2.hkl]

#
# h,k,l, Fc-squared, Fo-squared, sigma(Fo-squared) and status flag
#
data_I
_shelx_title ' CrystalBuilderInfo $monoclinic $P21/c $? $dark blue $'
_shelx_refln_list_code          4
_shelx_F_calc_maximum      154.74
_exptl_crystal_F_000       470.00
_reflns_d_resolution_high  0.8286
 
loop_
 _symmetry_equiv_pos_as_xyz
 'x, y, z'
 '-x, y+1/2, -z+1/2'
 '-x, -y, -z'
 'x, -y-1/2, z-1/2'
 
_cell_length_a    10.2590
_cell_length_b    10.0780
_cell_length_c     9.7620
_cell_angle_alpha  90.000
_cell_angle_beta  106.850
_cell_angle_gamma  90.000
 
_shelx_F_squared_multiplier     1.000
 
loop_
 _refln_index_h
 _refln_index_k
 _refln_index_l
 _refln_F_squared_calc
 _refln_F_squared_meas
 _refln_F_squared_sigma
 _refln_observed_status
   3   0   0     2769.04     2524.69     43.16 o
   4   0   0     1659.21     1562.43     28.58 o
   5   0   0     6814.60     7333.48    143.28 o
   6   0   0     1642.18     1653.09     36.77 o
   7   0   0      528.89      525.77     15.55 o
   8   0   0      242.28      298.48     11.71 o
   9   0   0       87.82       96.75      8.03 o
  10   0   0      125.15      125.79     10.64 o
  11   0   0       52.43       32.73      9.31 o
   1   1   0      401.22      366.40      6.73 o
   2   1   0      922.42      914.80     14.01 o
   3   1   0        6.91        6.26      3.04 o
   4   1   0     1007.73      970.98     14.95 o
   5   1   0       54.18       52.98      5.19 o
   6   1   0        7.70        6.56      2.24 o
   7   1   0       28.80       39.66      3.76 o
   8   1   0       46.46       47.70      5.65 o
   9   1   0       80.67       69.04      8.92 o
  10   1   0        2.70       -0.86      5.62 o
  11   1   0        0.79        3.61      7.39 o
   0   2   0     5549.68     5224.33     99.78 o
   1   2   0     8028.74     7984.37    130.00 o
   2   2   0      995.73      833.22     16.61 o
   3   2   0      141.90      122.18      3.49 o
   4   2   0     1647.92     1665.79     25.44 o
   5   2   0      587.53      545.24      8.86 o
   6   2   0      644.99      617.11     11.12 o
   7   2   0        2.98        1.56      5.09 o
   8   2   0      207.81      205.80      6.54 o
   9   2   0       71.86       84.06      4.12 o
  10   2   0      231.67      211.05     15.26 o
  11   2   0       84.83       95.68     19.74 o
   1   3   0        0.02       -1.57      2.81 o
   2   3   0      144.94      147.88      5.78 o
   3   3   0      175.05      179.38      6.03 o
   4   3   0       21.24       26.74      2.86 o
   5   3   0      212.35      225.19      6.86 o
   6   3   0       47.62       48.00      3.47 o
   7   3   0       13.00        5.87      2.78 o
   8   3   0        5.53       -2.24      6.62 o
   9   3   0        0.64        0.92      3.44 o
  10   3   0        3.78        5.82      8.16 o
  11   3   0        1.91       11.36      9.68 o
   0   4   0     8395.90     7990.46    181.94 o
   1   4   0     2447.27     2305.13     42.20 o
   2   4   0     1280.10     1165.93     24.03 o
   3   4   0      243.65      309.50      8.44 o
   4   4   0      234.12      234.32      6.15 o
   5   4   0     1094.72     1148.08     21.35 o
   6   4   0     1141.51     1245.71     24.13 o
   7   4   0      543.78      563.72     12.33 o
   8   4   0       15.91       16.98      3.52 o
   9   4   0      141.53      128.15      7.12 o
  10   4   0      101.68      105.47      7.99 o
  11   4   0      106.33      125.98     13.37 o
   1   5   0       11.75       15.79      2.34 o
   2   5   0      430.95      496.96     25.16 o
   3   5   0        7.13        8.09      3.41 o
   4   5   0        6.17        4.24     10.48 o
   5   5   0       34.21       36.46      3.91 o
   6   5   0       55.39       55.97      4.80 o
   7   5   0      466.84      488.15     13.43 o
   8   5   0        3.62        3.48      4.50 o
   9   5   0       14.65       21.46      7.93 o
  10   5   0        1.32       16.15     10.61 o
   0   6   0     3094.83     3014.51     76.96 o
   1   6   0     2875.03     2927.40     48.37 o
   2   6   0      245.75      224.65      6.84 o
   3   6   0      498.04      541.83     15.38 o
   4   6   0      415.39      387.46     11.27 o
   5   6   0      638.43      648.26     14.65 o
   6   6   0      642.81      666.12     16.44 o
   7   6   0       84.67       77.27     12.20 o
   8   6   0       86.43       64.57      6.34 o
   9   6   0      121.47      116.19      9.66 o
  10   6   0      146.71      140.20     21.78 o
   1   7   0       34.85       25.67      5.06 o
   2   7   0        0.17        1.57      3.05 o
   3   7   0        0.47        1.20      4.04 o
   4   7   0        6.81       14.12      5.27 o
   5   7   0        6.34        8.91      4.28 o
   6   7   0       44.50       39.17     10.76 o
   7   7   0       18.79       17.75      5.69 o
   8   7   0       24.43       21.07      5.72 o
   9   7   0        1.80       11.12      9.95 o
   0   8   0     1606.12     1757.66     56.86 o
   1   8   0      492.63      491.10     15.03 o
   2   8   0       62.14       72.50      5.25 o
   3   8   0       16.51       38.59      6.32 o
   4   8   0      138.78      122.44      7.92 o
   5   8   0      385.89      355.43     13.82 o
   6   8   0       49.49       44.19     10.46 o
   7   8   0       94.15       76.45     11.10 o
   8   8   0       42.74       62.90     12.90 o
   1   9   0        0.83        3.63      6.19 o
   2   9   0      116.20      120.78      8.44 o
   3   9   0       79.62       84.27      8.04 o
   4   9   0      192.63      171.77      9.97 o
   5   9   0       30.89       29.54      6.97 o
   6   9   0       21.74       12.30      7.16 o
   7   9   0       11.52       10.42      8.92 o
   0  10   0      384.74      379.93     22.91 o
   1  10   0      535.57      576.70     19.53 o
   2  10   0       32.51       37.28      8.54 o
   3  10   0       44.63       36.71      9.31 o
   4  10   0      173.62      177.63     17.63 o
   5  10   0      198.30      211.36     16.97 o
   6  10   0      202.90      213.01     19.02 o
   1  11   0       10.60       23.42     11.15 o
   2  11   0        1.32      -13.40     13.40 o
   3  11   0       47.96       34.82     14.93 o
   4  11   0       19.34       33.24     16.41 o
   5  11   0        8.79        8.79     10.86 o
   0  12   0      114.79      124.77     23.73 o
   1  12   0       80.65       86.78     13.91 o
 -12   1   1       25.18       35.37      8.98 o
 -11   1   1       95.26       95.00      8.00 o
 -10   1   1      190.21      188.15      8.10 o
  -9   1   1      321.74      349.54     13.17 o
  -8   1   1      433.59      462.97      9.81 o
  -7   1   1      755.25      772.40     12.35 o
  -6   1   1     1708.35     1657.21     22.52 o
  -5   1   1     8265.80     8274.52     90.56 o
  -4   1   1     5553.91     5208.26     63.51 o
  -3   1   1     5861.34     5527.16     71.78 o
  -2   1   1     6185.36     5795.90     73.51 o
  -1   1   1     1504.72     1467.28     25.09 o
   0   1   1     6691.44     6281.41    172.89 o
   1   1   1       42.84       61.84      2.66 o
   2   1   1      503.05      519.67      9.38 o
   3   1   1      275.42      243.69     10.66 o
   4   1   1     2736.02     2719.18     38.35 o
   5   1   1      559.34      534.16     11.00 o
   6   1   1      462.50      482.21     11.97 o
   7   1   1       19.72       27.48      5.37 o
   8   1   1      397.43      419.74     11.79 o
   9   1   1      170.88      191.56      7.49 o
  10   1   1      231.09      230.98     10.93 o
  11   1   1       41.15       44.03     10.43 o
 -11   2   1        8.12       15.71     11.33 o
 -10   2   1        0.18       -2.36      3.02 o
  -9   2   1       53.29       36.60      3.67 o
  -8   2   1        1.43        1.32      4.07 o
  -7   2   1        0.65        7.42      4.58 o
  -6   2   1       33.02       34.20      2.72 o
  -5   2   1      165.48      161.22      4.24 o
  -4   2   1        4.46        4.09      1.81 o
  -3   2   1       34.00       45.76      2.34 o
  -2   2   1      404.83      398.74     11.76 o
  -1   2   1     4896.35     4818.57     64.44 o
   0   2   1     1409.25     1381.90     42.26 o
   1   2   1       63.98       75.33      3.14 o
   2   2   1        7.73       10.00      3.07 o
   3   2   1      225.93      222.08      5.33 o
   4   2   1      100.79      113.53      5.09 o
   5   2   1      283.20      320.47      7.93 o
   6   2   1       80.01       79.63      3.19 o
   7   2   1       48.78       45.41      4.25 o
   8   2   1       51.80       43.37      5.00 o
   9   2   1        6.55        0.52      4.00 o
  10   2   1        0.16       -3.05      7.16 o
  11   2   1        0.78       15.96     10.76 o
 -11   3   1       82.28       90.78     12.28 o
 -10   3   1      211.51      223.14     23.70 o
  -9   3   1      198.99      185.38      6.43 o
  -8   3   1        1.89        5.16      3.81 o
  -7   3   1      469.52      452.18      9.89 o
  -6   3   1      313.59      299.46      7.34 o
  -5   3   1     1220.42     1159.34     18.18 o
  -4   3   1     2668.68     2498.33     39.58 o
  -3   3   1      699.28      602.52     12.94 o
  -2   3   1     3060.74     3033.42     52.74 o
  -1   3   1      997.17      968.26     24.44 o
   0   3   1       18.65       11.70      2.62 o
   1   3   1       11.72        8.20      2.07 o
   2   3   1      646.40      599.20     12.53 o
   3   3   1      868.37      825.74     14.98 o
   4   3   1     1752.99     1734.05     28.93 o
   5   3   1      975.32      937.45     20.56 o
   6   3   1      435.33      417.15     13.00 o
   7   3   1        2.93        5.04      2.36 o
   8   3   1      154.69      156.48     10.23 o
   9   3   1      229.43      233.36      8.46 o
  10   3   1      139.48      144.36     15.75 o
  11   3   1       64.80       41.13     10.97 o
 -11   4   1        0.84        8.74     15.37 o
 -10   4   1        1.48       -1.70      7.41 o
  -9   4   1        0.00       -2.59      3.30 o
  -8   4   1      192.56      191.45      6.83 o
  -7   4   1       15.16       19.58      6.19 o
  -6   4   1       63.64       92.57     10.41 o
  -5   4   1       57.30       77.53     14.68 o
  -4   4   1       71.12       77.91      7.21 o
  -3   4   1      313.16      286.10      8.12 o
  -2   4   1     1390.73     1475.39     27.61 o
  -1   4   1      379.51      402.33      9.97 o
   0   4   1      935.27     1013.27     17.29 o
   1   4   1       27.79       13.26      3.04 o
   2   4   1      486.52      483.61     11.24 o
   3   4   1       21.57       35.25      3.55 o
   4   4   1      322.79      335.40     11.22 o
   5   4   1      109.98      105.49      4.64 o
   6   4   1       12.13        4.52      4.83 o
   7   4   1        3.57        7.96      4.83 o
   8   4   1       43.44       23.58      6.40 o
   9   4   1       34.36       27.56      7.70 o
  10   4   1        0.15      -14.79     15.06 o
 -11   5   1       90.15       86.70     15.19 o
 -10   5   1       84.85       81.43     20.17 o
  -9   5   1       68.83       75.41      5.93 o
  -8   5   1       89.40       95.28     12.53 o
  -7   5   1      211.95      229.30      7.48 o
  -6   5   1     1489.45     1607.96     32.68 o
  -5   5   1     1265.33     1339.01     23.04 o
  -4   5   1     1048.06     1015.16     21.41 o
  -3   5   1     1763.61     1713.22     33.73 o
  -2   5   1     2100.45     2118.01     43.62 o
  -1   5   1     3320.52     3507.45     58.91 o
   0   5   1     2069.42     2004.79     55.20 o
   1   5   1     2392.28     2439.09     45.00 o
   2   5   1     1058.42     1031.77     21.04 o
   3   5   1     1224.25     1157.52     22.85 o
   4   5   1     2246.72     2294.25     37.97 o
   5   5   1     1524.50     1538.39     37.35 o
   6   5   1     1352.08     1414.98     28.21 o
   7   5   1      313.72      307.66     11.48 o
   8   5   1      149.91      185.74      9.46 o
   9   5   1      206.73      233.24     12.71 o
  10   5   1      167.11      198.08     36.20 o
 -10   6   1        0.02       -6.48     10.55 o
  -9   6   1        0.31        2.28      5.24 o
  -8   6   1        2.19        4.43      9.43 o
  -7   6   1       82.26       86.44      6.46 o
  -6   6   1      152.35      160.16      8.64 o
  -5   6   1       28.83       41.80      4.97 o
  -4   6   1      100.90       84.72      5.44 o
  -3   6   1        9.48       13.02      6.67 o
  -2   6   1        0.20        3.58      6.14 o
  -1   6   1       75.75       85.55      5.01 o
   0   6   1      141.02      137.20      6.34 o
   1   6   1       33.79       30.89      4.42 o
   2   6   1      516.19      545.77     14.19 o
   3   6   1      131.40      135.44      7.21 o
   4   6   1       25.82       21.33     11.51 o
   5   6   1        0.51       -3.43      4.91 o
   6   6   1        9.37        4.41      9.41 o
   7   6   1       47.60       48.06      4.38 o
   8   6   1        6.90        1.97      6.72 o
   9   6   1        0.19        1.62      7.87 o
  -9   7   1       95.47       82.57     13.63 o
  -8   7   1       66.25       70.13      7.48 o
  -7   7   1       16.99       17.84      4.53 o
  -6   7   1      126.99      128.94      7.21 o
  -5   7   1      659.18      664.65     18.96 o
  -4   7   1      624.94      672.65     18.19 o
  -3   7   1      825.57      859.90     17.85 o
  -2   7   1      333.86      311.11     10.38 o
  -1   7   1      243.34      238.54      8.39 o
   0   7   1      321.31      328.08     10.64 o
   1   7   1        4.03        7.32      4.12 o
   2   7   1      143.71      125.94     13.22 o
   3   7   1      474.44      480.44     21.78 o
   4   7   1      708.54      745.86     29.02 o
   5   7   1      701.61      708.62     18.18 o
   6   7   1        3.54        3.74     10.74 o
   7   7   1      107.18      110.17      6.88 o
   8   7   1       67.34       76.73     15.85 o
   9   7   1      137.60      136.69     18.56 o
  -9   8   1        8.63        3.90     19.46 o
  -8   8   1       25.96       12.27      6.55 o
  -7   8   1       34.90       27.35      8.21 o
  -6   8   1        0.64        1.91      4.57 o
  -5   8   1        2.69        1.94      4.89 o
  -4   8   1       44.89       24.78      5.22 o
  -3   8   1       58.70       56.94      5.19 o
  -2   8   1        1.93       -2.05      5.11 o
  -1   8   1       63.28       64.43      6.55 o
   0   8   1       23.51       16.93      5.22 o
   1   8   1      164.14      154.68      8.44 o
   2   8   1       62.25       54.85      5.86 o
   3   8   1        6.57        8.47      4.67 o
   4   8   1       40.50       40.38      6.44 o
   5   8   1       56.05       49.53      9.33 o
   6   8   1       48.52       45.14      5.88 o
   7   8   1        0.40        2.02      5.11 o
   8   8   1        4.24        2.66     12.73 o
  -8   9   1       41.54       29.70     11.75 o
  -7   9   1       37.37       23.26     13.53 o
  -6   9   1      174.20      136.20      9.14 o
  -5   9   1      234.80      225.17     30.48 o
  -4   9   1      255.34      278.85     35.46 o
  -3   9   1       68.35       84.27      7.47 o
  -2   9   1       82.95       87.65      7.62 o
  -1   9   1      658.11      670.38     19.89 o
   0   9   1      509.20      514.42     17.44 o
   1   9   1      310.80      318.32     16.16 o
   2   9   1       57.66       64.76      6.45 o
   3   9   1      172.95      168.30     10.37 o
   4   9   1      430.11      456.54     18.33 o
   5   9   1      319.87      300.13     19.37 o
   6   9   1      150.15      165.54     10.64 o
   7   9   1       63.19       59.62     13.64 o
  -6  10   1        0.30       -1.43      6.72 o
  -5  10   1        0.00       -0.77     10.23 o
  -4  10   1        0.45        0.00      5.11 o
  -3  10   1       41.01       34.31      9.82 o
  -2  10   1      137.81      126.30      9.66 o
  -1  10   1      226.75      220.70     13.45 o
   0  10   1       59.41       54.66     11.35 o
   1  10   1        0.10        5.11      6.65 o
   2  10   1       11.46       -5.11     11.25 o
   3  10   1       14.11        8.60      8.23 o
   4  10   1        4.43       10.70     11.75 o
   5  10   1        2.85        5.30      8.45 o
   6  10   1        1.26       11.42     15.93 o
  -5  11   1      119.09      137.20     17.49 o
  -4  11   1      198.47      234.35     21.48 o
  -3  11   1      183.39      174.42     16.72 o
  -2  11   1      260.56      245.55     21.27 o
  -1  11   1      205.07      222.08     16.16 o
   0  11   1      165.07      150.23     14.98 o
   1  11   1      207.48      209.45     19.64 o
   2  11   1      183.77      186.54     17.28 o
   3  11   1      325.81      323.17     24.39 o
   4  11   1      283.79      301.73     28.64 o
  -1  12   1        0.96        4.60     11.25 o
   0  12   1        7.14       13.24     11.71 o
   1  12   1        6.55        1.53     13.35 o
 -12   0   2       72.81       83.45     12.37 o
 -11   0   2      251.10      236.45     14.62 o
 -10   0   2       54.68       45.41      7.01 o
  -9   0   2      470.77      480.16     17.85 o
  -8   0   2      176.28      194.06      7.57 o
  -7   0   2     1663.14     1772.85     34.26 o
  -6   0   2     1007.73      937.46     18.00 o
  -5   0   2     5208.74     5431.10     90.00 o
  -4   0   2      576.73      592.04     10.99 o
  -3   0   2     4416.64     4282.66     59.21 o
  -2   0   2      277.62      363.37      6.03 o
  -1   0   2     2382.28     2184.74     33.80 o
   0   0   2    13145.30    12097.78    273.57 o
   1   0   2     4575.11     4306.39     71.23 o
   2   0   2      194.97      169.67      5.88 o
   3   0   2      268.77      214.72      7.98 o
   4   0   2     4338.14     4342.08    104.32 o
   5   0   2     2567.37     2728.61     68.52 o
   6   0   2     1306.27     1371.95     40.19 o
   7   0   2     1161.37     1136.78     30.48 o
   8   0   2      316.24      293.82     13.19 o
   9   0   2      110.86       92.35      9.56 o
  10   0   2       97.24       89.33     11.10 o
  11   0   2       20.67       26.59     10.28 o
 -12   1   2        1.34        7.74      8.18 o
 -11   1   2        1.00       -4.52      4.52 o
 -10   1   2        1.02       -3.42      3.54 o
  -9   1   2       50.38       36.10      3.32 o
  -8   1   2       43.45       42.70      3.78 o
  -7   1   2       85.75       99.24      3.91 o
  -6   1   2      135.52      161.60      6.67 o
  -5   1   2       67.96       76.24      2.56 o
  -4   1   2        0.42        2.75      1.51 o
  -3   1   2        2.11        0.24      1.10 o
  -2   1   2       15.24       12.14      2.56 o
  -1   1   2     7508.44     7150.69     97.35 o
   0   1   2     5485.69     5363.44     80.95 o
   1   1   2      206.61      200.97      4.92 o
   2   1   2      120.58      122.76      3.59 o
   3   1   2      172.62      176.21      5.68 o
   4   1   2      388.89      412.85      8.82 o
   5   1   2        0.01       -2.79      2.79 o
   6   1   2       11.45       19.48      3.82 o
   7   1   2        1.88       -2.47      4.25 o
   8   1   2       12.74       10.39      3.59 o
   9   1   2       12.56        8.06      9.23 o
  10   1   2        0.11        9.76      6.38 o
 -12   2   2       40.44       34.27      9.44 o
 -11   2   2      146.17      124.20      6.67 o
 -10   2   2      355.85      366.51     16.36 o
  -9   2   2      281.63      307.96     17.54 o
  -8   2   2      190.62      205.85     15.44 o
  -7   2   2      400.39      361.40      7.00 o
  -6   2   2     1287.82     1252.16     20.86 o
  -5   2   2      642.60      633.24     13.12 o
  -4   2   2      249.68      252.45      5.18 o
  -3   2   2       28.46       34.00      1.99 o
  -2   2   2     1608.83     1693.27     27.25 o
  -1   2   2     4781.44     4694.68     78.90 o
   0   2   2       65.77       63.92      2.82 o
   1   2   2     2140.89     1933.66     30.56 o
   2   2   2       10.88        8.88      4.58 o
   3   2   2      788.56      689.79     15.03 o
   4   2   2     1364.46     1358.27     63.69 o
   5   2   2      448.35      438.75     11.72 o
   6   2   2      430.72      391.76     10.25 o
   7   2   2       13.92        8.93      4.63 o
   8   2   2      154.33      165.73      7.42 o
   9   2   2      149.14      147.54     10.51 o
  10   2   2       55.98       55.53      7.17 o
 -11   3   2        0.23       -7.08      7.08 o
 -10   3   2        3.72        5.99      4.05 o
  -9   3   2        6.77        6.51      2.92 o
  -8   3   2       79.58       88.22      7.06 o
  -7   3   2      141.21      142.03     12.02 o
  -6   3   2       50.67       55.54     10.76 o
  -5   3   2        7.55        5.31      2.17 o
  -4   3   2       83.65       77.97      6.29 o
  -3   3   2      397.65      408.67      8.41 o
  -2   3   2     1014.72     1045.66     19.02 o
  -1   3   2      132.87      140.84      3.87 o
   0   3   2      497.39      456.18     10.25 o
   1   3   2      142.55      150.79      4.90 o
   2   3   2      197.67      195.94     10.15 o
   3   3   2       62.51       73.14     14.52 o
   4   3   2       54.73       48.21      4.65 o
   5   3   2       15.17       13.98      4.18 o
   6   3   2       19.53       13.71      4.49 o
   7   3   2      344.43      342.37      9.37 o
   8   3   2        2.20       -3.51      7.93 o
   9   3   2       31.88       30.20      9.97 o
  10   3   2        0.57       -0.13      7.90 o
 -11   4   2      122.05      117.20      7.87 o
 -10   4   2      123.98      126.46      6.70 o
  -9   4   2      174.66      177.67     11.63 o
  -8   4   2       12.51        8.82      3.78 o
  -7   4   2     1984.01     2072.66     35.41 o
  -6   4   2     1656.23     1685.82     27.13 o
  -5   4   2     1983.43     1974.90     32.32 o
  -4   4   2      417.09      423.50      9.54 o
  -3   4   2        8.82        3.59      2.91 o
  -2   4   2     2436.32     2574.90     45.92 o
  -1   4   2     3349.14     3220.52     50.50 o
   0   4   2     7883.76     7936.43    133.83 o
   1   4   2     4146.31     4273.35     74.18 o
   2   4   2      997.21      964.85     27.38 o
   3   4   2      396.85      358.59     12.48 o
   4   4   2      445.40      440.43     19.94 o
   5   4   2      995.95     1022.39     24.55 o
   6   4   2     1014.56     1083.51     26.82 o
   7   4   2       93.31       92.72     14.55 o
   8   4   2       58.45       50.44      7.49 o
   9   4   2       70.51       86.19     11.82 o
  10   4   2       30.98       29.62     10.67 o
 -11   5   2       16.79       12.51      7.60 o
 -10   5   2       11.92       12.48      8.92 o
  -9   5   2       10.94        9.17      4.08 o
  -8   5   2        0.04        0.97      5.57 o
  -7   5   2        0.37       -2.20      3.65 o
  -6   5   2       73.47       76.24      4.73 o
  -5   5   2       77.46       77.48      4.18 o
  -4   5   2      308.32      346.38     10.56 o
  -3   5   2      109.28      116.73      4.79 o
  -2   5   2       39.35       37.28      3.58 o
  -1   5   2      100.68       98.08      4.91 o
   0   5   2        4.46       -2.89      2.89 o
   1   5   2      143.52      142.01     11.35 o
   2   5   2       38.64       57.03      9.20 o
   3   5   2      253.02      263.62      8.82 o
   4   5   2      223.83      236.25     18.31 o
   5   5   2      215.42      202.91     20.74 o
   6   5   2       66.91       60.46      6.43 o
   7   5   2        1.70        0.79      4.33 o
   8   5   2        3.01       -5.24      5.24 o
   9   5   2        4.09       21.29     10.83 o
 -10   6   2      133.54      119.66      8.32 o
  -9   6   2       38.84       31.90      5.68 o
  -8   6   2      319.51      337.79     10.13 o
  -7   6   2       88.81       86.24      5.33 o
  -6   6   2     1251.53     1296.40     37.51 o
  -5   6   2      900.13      885.75     20.32 o
  -4   6   2      229.24      207.95      8.10 o
  -3   6   2      391.21      395.72     32.55 o
  -2   6   2      389.68      362.55     10.33 o
  -1   6   2     2305.37     2278.73     43.16 o
   0   6   2     2480.69     2430.52     37.46 o
   1   6   2     2104.89     2057.72     40.62 o
   2   6   2     1186.82     1239.61     39.89 o
   3   6   2      809.85      839.19     20.37 o
   4   6   2     1116.16     1144.18     22.02 o
   5   6   2     1034.19     1098.03     30.12 o
   6   6   2      225.80      248.16     17.77 o
   7   6   2      189.05      187.51     13.03 o
   8   6   2       79.88      111.52     30.04 o
   9   6   2       55.97       54.41     15.78 o
 -10   7   2        0.10       -5.81     12.53 o
  -9   7   2        3.67        8.08     14.57 o
  -8   7   2       26.61       21.89      5.96 o
  -7   7   2       58.50       51.77      7.18 o
  -6   7   2       32.90       44.56      5.65 o
  -5   7   2       20.45       22.54      3.91 o
  -4   7   2       67.63       72.15      5.69 o
  -3   7   2       13.91       10.18      4.04 o
  -2   7   2        4.70        4.60      4.09 o
  -1   7   2        2.13        3.63      4.65 o
   0   7   2        0.09        0.59      3.48 o
   1   7   2        0.94        3.07      3.65 o
   2   7   2        3.20       -2.28      4.32 o
   3   7   2        0.01       12.02      5.63 o
   4   7   2        0.18       -5.37      5.61 o
   5   7   2      106.62       99.57      6.06 o
   6   7   2       29.16       19.87      3.33 o
   7   7   2       12.09       12.88      8.39 o
   8   7   2        0.52      -13.22     13.22 o
  -9   8   2       54.08       42.44      8.57 o
  -8   8   2       61.53       38.04      6.50 o
  -7   8   2      120.52      126.48      8.43 o
  -6   8   2      240.36      241.53     11.25 o
  -5   8   2      401.24      398.73     23.32 o
  -4   8   2      103.26      115.87      8.28 o
  -3   8   2        4.13       13.76      6.19 o
  -2   8   2       85.52       89.33      7.26 o
  -1   8   2      603.78      598.64     17.69 o
   0   8   2     1471.14     1516.31     35.23 o
   1   8   2      172.71      183.75      8.65 o
   2   8   2      238.76      263.63     11.42 o
   3   8   2      152.59      168.22      9.13 o
   4   8   2      324.50      350.84     13.45 o
   5   8   2      254.44      232.75      9.95 o
   6   8   2       46.19       46.88      9.87 o
   7   8   2       52.75       58.86     10.79 o
   8   8   2       42.32       22.32     12.04 o
  -8   9   2        1.68       -8.06     19.66 o
  -7   9   2        3.45       -2.86     10.20 o
  -6   9   2       19.80       19.75      5.38 o
  -5   9   2        2.84        5.51      5.27 o
  -4   9   2        3.19       -3.02      6.60 o
  -3   9   2        2.68        6.19      5.62 o
  -2   9   2       52.50       44.49      6.65 o
  -1   9   2        6.31        3.02      5.57 o
   0   9   2      269.96      302.41     12.58 o
   1   9   2      140.27      134.59     10.48 o
   2   9   2      100.49       87.86      6.02 o
   3   9   2       45.88       42.81      7.21 o
   4   9   2        1.01      -10.55     10.55 o
   5   9   2       36.52       22.45      9.13 o
   6   9   2        5.22       -1.67     11.42 o
   7   9   2        0.88        4.70     14.50 o
  -7  10   2      101.92       94.62     15.95 o
  -6  10   2      339.57      279.84     17.21 o
  -5  10   2      288.20      293.82     16.26 o
  -4  10   2      273.91      257.06     18.15 o
  -3  10   2       79.55      102.17     10.53 o
  -2  10   2      300.88      309.52     15.14 o
  -1  10   2      729.77      781.19     26.54 o
   0  10   2      744.42      790.04     26.69 o
   1  10   2      526.56      502.20     21.27 o
   2  10   2      112.17      111.23     10.21 o
   3  10   2      184.79      179.48     23.55 o
   4  10   2      194.93      164.52     42.42 o
   5  10   2      161.96      147.63     17.58 o
  -5  11   2        9.98        2.05     12.22 o
  -4  11   2        0.07      -10.18     10.69 o
  -3  11   2        0.08       -6.65      8.74 o
  -2  11   2       40.69       32.73     21.99 o
  -1  11   2        0.97       -4.04     17.28 o
   0  11   2        3.98       15.85      9.72 o
   1  11   2       62.18       38.96     12.68 o
   2  11   2       19.98       34.82     15.49 o
   3  11   2        0.99       11.53      8.82 o
   4  11   2        4.05       16.59     10.30 o
 -12   1   3       47.85       37.57     10.15 o
 -11   1   3      156.84      155.28      7.30 o
 -10   1   3       74.82       72.02      4.70 o
  -9   1   3      107.76      116.22      5.05 o
  -8   1   3       75.60       72.83      4.24 o
  -7   1   3       54.79       53.01      2.76 o
  -6   1   3      587.36      610.02     12.30 o
  -5   1   3      741.81      741.92      9.99 o
  -4   1   3      759.79      720.49      8.97 o
  -3   1   3     3031.26     2813.92     31.35 o
  -2   1   3     2721.99     2558.61     54.92 o
  -1   1   3    23945.36    23365.99    597.54 o
   0   1   3     2767.28     2674.20     34.26 o
   1   1   3     2677.91     2520.16     35.33 o
   2   1   3     2097.97     2034.99     29.36 o
   3   1   3     3225.84     3365.33     47.55 o
   4   1   3     4177.11     4277.97     78.11 o
   5   1   3     1404.37     1383.67     24.65 o
   6   1   3       22.86       21.50      3.76 o
   7   1   3      296.99      307.37      9.67 o
   8   1   3       97.99       94.03      8.41 o
   9   1   3      206.18      214.46     15.80 o
  10   1   3       96.61       82.70     10.37 o
 -12   2   3        0.18       -6.49      6.49 o
 -11   2   3        0.17        8.89      4.27 o
 -10   2   3       15.01       11.73      6.65 o
  -9   2   3       13.89       12.00      3.20 o
  -8   2   3        4.95        4.02      3.07 o
  -7   2   3        0.56        1.49      1.95 o
  -6   2   3       96.44      115.06      3.23 o
  -5   2   3      135.03      139.56      3.71 o
  -4   2   3        5.25        8.32      1.60 o
  -3   2   3        1.83        1.88      1.76 o
  -2   2   3      221.02      247.13      4.60 o
  -1   2   3     1691.67     1645.82     24.68 o
   0   2   3       19.38       19.10      2.81 o
   1   2   3        5.40        1.58      2.19 o
   2   2   3     1143.21     1219.18     44.05 o
   3   2   3      414.20      418.01      9.56 o
   4   2   3       20.92       33.26      7.01 o
   5   2   3       30.44       27.02      5.16 o
   6   2   3        6.77        9.40      2.45 o
   7   2   3        5.06        9.23      5.91 o
   8   2   3       21.21       17.12      7.03 o
   9   2   3        1.88        6.16     12.58 o
  10   2   3        7.55       33.04      9.98 o
 -11   3   3      123.19      104.31      7.10 o
 -10   3   3      207.83      210.54     10.71 o
  -9   3   3      187.61      199.89      6.18 o
  -8   3   3       13.66       21.91      3.39 o
  -7   3   3      412.18      421.31     10.71 o
  -6   3   3      346.25      347.97      8.03 o
  -5   3   3      233.20      239.06      5.54 o
  -4   3   3      318.71      277.47      5.57 o
  -3   3   3     1470.98     1352.83     42.21 o
  -2   3   3     2246.67     2189.17     49.37 o
  -1   3   3      814.58      712.49     12.72 o
   0   3   3      242.41      198.21      5.19 o
   1   3   3       31.44       23.13      2.09 o
   2   3   3       32.93       48.04      3.56 o
   3   3   3     1834.10     1832.29     35.29 o
   4   3   3      472.57      458.35     13.33 o
   5   3   3      368.70      378.19     12.44 o
   6   3   3       39.68       42.27      6.44 o
   7   3   3        8.46        9.28      5.61 o
   8   3   3       27.77       34.73     26.92 o
   9   3   3      190.33      178.69     17.08 o
  10   3   3       72.70       79.04     15.05 o
 -11   4   3        0.02       -4.90      4.90 o
 -10   4   3        0.57        1.38      3.91 o
  -9   4   3       65.25       51.15      5.65 o
  -8   4   3        3.00        3.55      2.91 o
  -7   4   3      252.25      239.37      6.46 o
  -6   4   3       13.96       14.94      4.01 o
  -5   4   3        2.12       -1.53      4.32 o
  -4   4   3       36.60       40.37      2.84 o
  -3   4   3       55.88       63.00      3.58 o
  -2   4   3        4.68        6.65      2.56 o
  -1   4   3       63.32       66.30      4.24 o
   0   4   3      174.37      169.93      5.63 o
   1   4   3      170.25      162.84      5.90 o
   2   4   3      174.82      185.81      5.21 o
   3   4   3       92.35       97.51      6.90 o
   4   4   3       40.50       40.04      5.33 o
   5   4   3        5.23        8.99      4.53 o
   6   4   3       33.57       25.55      6.42 o
   7   4   3       18.35       16.10      7.25 o
   8   4   3        0.11        7.83      4.22 o
   9   4   3        1.60        8.54     10.65 o
 -11   5   3      118.12      129.69     15.47 o
 -10   5   3      124.65      136.39      7.18 o
  -9   5   3       15.01       11.09      4.83 o
  -8   5   3      142.24      143.47      6.98 o
  -7   5   3      551.75      552.56     14.91 o
  -6   5   3      770.00      788.33     40.32 o
  -5   5   3      708.65      731.82     15.27 o
  -4   5   3      353.60      352.34      8.46 o
  -3   5   3     1073.46     1064.73     22.14 o
  -2   5   3     2872.39     2992.22     51.95 o
  -1   5   3     2857.04     2788.46     41.88 o
   0   5   3     1176.48     1176.00     24.64 o
   1   5   3      754.94      785.48     17.45 o
   2   5   3      288.80      283.03      9.40 o
   3   5   3      406.45      394.23     13.04 o
   4   5   3      763.11      773.26     30.81 o
   5   5   3      521.74      561.30     24.11 o
   6   5   3      191.80      205.23     10.54 o
   7   5   3       29.21       29.25     11.17 o
   8   5   3       80.71       61.81     22.19 o
   9   5   3       86.23       98.52     14.39 o
 -10   6   3        6.20        7.38      5.40 o
  -9   6   3        3.12        5.97      4.28 o
  -8   6   3      147.03      141.78     11.17 o
  -7   6   3       68.28       67.53      4.46 o
  -6   6   3        1.71        3.23      4.83 o
  -5   6   3        8.55        2.86      3.40 o
  -4   6   3       53.76       43.87      5.11 o
  -3   6   3      335.03      364.23     15.55 o
  -2   6   3      279.59      292.24     10.07 o
  -1   6   3       96.10      101.35      5.57 o
   0   6   3      405.80      430.45     19.28 o
   1   6   3        9.57       15.76      4.11 o
   2   6   3       36.96       40.55      5.02 o
   3   6   3       14.14       15.62      5.75 o
   4   6   3       13.29        7.84      4.62 o
   5   6   3       99.02      109.34     15.72 o
   6   6   3       71.53       76.60      8.11 o
   7   6   3        7.15        5.58     14.24 o
   8   6   3        9.16       15.13      9.66 o
 -10   7   3       96.37       80.03     16.13 o
  -9   7   3      121.23      106.33      9.20 o
  -8   7   3      101.60       92.17      8.16 o
  -7   7   3       63.07       63.86      9.15 o
  -6   7   3      276.87      278.28      8.80 o
  -5   7   3      431.69      450.86     26.97 o
  -4   7   3      721.88      768.61     21.32 o
  -3   7   3      924.06      959.75     23.83 o
  -2   7   3     1396.59     1456.99     32.78 o
  -1   7   3     1285.03     1330.43     31.35 o
   0   7   3      681.83      700.46     16.67 o
   1   7   3       24.36       23.39      5.14 o
   2   7   3      316.00      327.67     12.17 o
   3   7   3      480.01      502.47     15.40 o
   4   7   3      481.23      448.57     14.45 o
   5   7   3      115.56      112.24      8.48 o
   6   7   3       14.73       20.44     12.33 o
   7   7   3        0.79        8.85     13.03 o
   8   7   3       28.63       33.70     12.77 o
  -9   8   3        0.32        0.53     13.27 o
  -8   8   3        3.34        4.87      7.95 o
  -7   8   3       13.83       17.85     11.76 o
  -6   8   3        1.52       -6.69      8.16 o
  -5   8   3       62.98       53.03      6.24 o
  -4   8   3        0.25        0.51      6.24 o
  -3   8   3       82.98       79.36      6.85 o
  -2   8   3      164.32      154.12      7.87 o
  -1   8   3       36.47       46.94      5.57 o
   0   8   3       20.97        7.68     14.57 o
   1   8   3       93.85       73.04      6.26 o
   2   8   3       71.31       79.51     17.95 o
   3   8   3       37.03       31.43      8.18 o
   4   8   3        4.63       28.75      8.47 o
   5   8   3       11.66        2.49      6.62 o
   6   8   3        1.68        2.51      8.91 o
   7   8   3        2.72       -9.56     11.49 o
  -8   9   3       73.56       66.05      9.37 o
  -7   9   3      123.07      108.90     15.34 o
  -6   9   3      285.99      296.72     15.34 o
  -5   9   3      299.93      295.36     15.55 o
  -4   9   3      165.50      179.23     11.51 o
  -3   9   3      109.01      110.55      8.08 o
  -2   9   3      380.39      360.81     13.76 o
  -1   9   3      654.23      692.83     21.43 o
   0   9   3      499.74      477.19     17.79 o
   1   9   3       53.33       53.84     11.25 o
   2   9   3       22.53       17.41      5.80 o
   3   9   3      123.28      106.43     10.72 o
   4   9   3      242.84      243.51     18.17 o
   5   9   3       50.92       39.06     10.93 o
   6   9   3       50.85       36.90     22.12 o
  -6  10   3       22.58        6.65     11.20 o
  -5  10   3       72.81       72.66     10.43 o
  -4  10   3      124.75      162.66     12.68 o
  -3  10   3       56.28       60.49      9.15 o
  -2  10   3        0.66       -2.05      8.13 o
  -1  10   3       11.71       16.36      9.15 o
   0  10   3       58.77       56.35      8.85 o
   1  10   3       25.98       -3.63      8.23 o
   2  10   3        0.00       -3.97      8.11 o
   3  10   3       14.71      -11.76     11.76 o
   4  10   3        3.97       -4.15     10.16 o
   5  10   3        0.00      -16.83     17.39 o
  -4  11   3      112.55       99.00     13.96 o
  -3  11   3       99.64      114.90     15.49 o
  -2  11   3      241.93      222.74     18.20 o
  -1  11   3       80.19       60.49     14.78 o
   0  11   3       60.82       42.39     14.73 o
   1  11   3       34.58       49.14     16.47 o
   2  11   3       61.40       72.66     13.86 o
   3  11   3      163.95      161.52     17.11 o
 -12   0   4       31.60       19.43      8.80 o
 -11   0   4       90.41      111.99      9.10 o
 -10   0   4       22.03       20.86      5.16 o
  -9   0   4      105.41      114.90      6.29 o
  -8   0   4      252.69      265.08      8.85 o
  -7   0   4     1400.30     1455.30     27.61 o
  -6   0   4     4901.39     5112.58     80.84 o
  -5   0   4     4314.66     4371.94     68.78 o
  -4   0   4     2460.63     2522.39     40.91 o
  -3   0   4      532.38      523.67     10.33 o
  -2   0   4     1566.43     1623.79     23.68 o
  -1   0   4    12792.57    12911.90    185.01 o
   0   0   4     5922.54     5876.49     97.05 o
   1   0   4      640.26      586.52     14.22 o
   2   0   4      849.59      890.98     21.58 o
   3   0   4      238.65      234.35     11.10 o
   4   0   4      503.81      511.35     17.39 o
   5   0   4      862.59      884.23     30.94 o
   6   0   4      167.75      167.88     12.89 o
   7   0   4      732.60      782.47     34.16 o
   8   0   4      197.67      212.06     14.47 o
   9   0   4       86.84       86.78     10.12 o
 -12   1   4        0.80        2.63      4.61 o
 -11   1   4        6.02        3.63      4.55 o
 -10   1   4       24.88       20.59      3.58 o
  -9   1   4       25.22       17.97      3.86 o
  -8   1   4       43.31       44.57      3.40 o
  -7   1   4       77.44       69.64      6.37 o
  -6   1   4      405.42      432.05      6.54 o
  -5   1   4       10.66        6.77      2.58 o
  -4   1   4      155.89      184.49      9.59 o
  -3   1   4     1053.96     1110.08     15.43 o
  -2   1   4     1071.22     1123.27     15.11 o
  -1   1   4     2924.63     2926.74     42.80 o
   0   1   4        2.92        4.32      1.43 o
   1   1   4        6.51       12.22      1.94 o
   2   1   4       18.39       23.63      2.40 o
   3   1   4       53.84       59.21      4.60 o
   4   1   4       13.95       15.33      2.81 o
   5   1   4       20.80       16.09      6.42 o
   6   1   4       78.33       73.62      4.86 o
   7   1   4       81.03       75.46      5.19 o
   8   1   4       10.06        7.52     10.46 o
   9   1   4        1.33        8.13      7.38 o
 -12   2   4       54.59       58.56      8.49 o
 -11   2   4       87.58       89.60      5.86 o
 -10   2   4      227.66      219.06      7.52 o
  -9   2   4       39.23       55.37      7.31 o
  -8   2   4      539.66      566.19     10.34 o
  -7   2   4      260.43      265.43      5.67 o
  -6   2   4     2503.03     2484.38     32.43 o
  -5   2   4     1731.05     1674.38     21.85 o
  -4   2   4      978.48      936.16     17.10 o
  -3   2   4     2126.77     2160.98     39.46 o
  -2   2   4     1092.64     1010.69     14.71 o
  -1   2   4     1740.61     1665.67     22.08 o
   0   2   4     1161.56     1169.41     46.33 o
   1   2   4      520.87      537.66     16.29 o
   2   2   4      271.42      246.49      6.75 o
   3   2   4     1153.46     1229.42     26.90 o
   4   2   4      240.60      235.08     10.28 o
   5   2   4      326.40      343.22      9.00 o
   6   2   4       11.75       11.81      4.74 o
   7   2   4      182.98      196.73     11.40 o
   8   2   4       76.47       85.30     26.05 o
   9   2   4      108.76      111.28     21.25 o
 -11   3   4        0.54       -6.37      6.37 o
 -10   3   4        2.89        2.01      4.09 o
  -9   3   4        5.42        5.05      4.07 o
  -8   3   4       50.47       51.26      3.35 o
  -7   3   4        7.03       -1.53      5.57 o
  -6   3   4       69.31       69.00      3.05 o
  -5   3   4      173.66      185.09      4.73 o
  -4   3   4      177.05      203.05      7.13 o
  -3   3   4      105.58      106.81      3.45 o
  -2   3   4     1039.62     1047.87     15.53 o
  -1   3   4      632.47      655.72     12.66 o
   0   3   4      195.59      191.45      6.85 o
   1   3   4       42.37       38.90      2.72 o
   2   3   4        8.25       11.38      2.88 o
   3   3   4        9.78       18.85      3.42 o
   4   3   4      393.17      441.63     16.57 o
   5   3   4      126.32      127.58      9.82 o
   6   3   4        8.22        5.80     12.22 o
   7   3   4        0.01       -0.63      7.09 o
   8   3   4        0.03        7.33      8.49 o
   9   3   4        0.55      -11.32     11.32 o
 -11   4   4       78.61       85.34      6.33 o
 -10   4   4       38.57       28.42      4.05 o
  -9   4   4       19.33       22.39      3.85 o
  -8   4   4       48.19       56.50      3.93 o
  -7   4   4     1290.85     1352.69     22.42 o
  -6   4   4      933.74      951.25     22.42 o
  -5   4   4      910.97      916.11     14.79 o
  -4   4   4       88.71       81.70      6.83 o
  -3   4   4       78.16       76.55      3.20 o
  -2   4   4     1297.41     1321.83     20.53 o
  -1   4   4      662.00      618.90     12.42 o
   0   4   4     2180.94     2187.29     36.06 o
   1   4   4     1501.60     1606.92     28.32 o
   2   4   4      258.34      280.05      9.34 o
   3   4   4      320.82      326.43     22.81 o
   4   4   4      338.61      368.83     12.58 o
   5   4   4      568.47      609.02     17.23 o
   6   4   4      469.64      483.40     24.14 o
   7   4   4      170.81      168.75     15.78 o
   8   4   4      146.62      193.47     31.81 o
   9   4   4       72.60       86.86     17.81 o
 -11   5   4        1.02        4.43      8.92 o
 -10   5   4        0.06        5.83      4.01 o
  -9   5   4       28.05       20.85      4.46 o
  -8   5   4      133.89      124.97      5.58 o
  -7   5   4       22.56       19.49      5.37 o
  -6   5   4        2.48        8.98      2.95 o
  -5   5   4        4.99        4.64      2.93 o
  -4   5   4       46.51       43.17      3.16 o
  -3   5   4        8.06        8.64      3.58 o
  -2   5   4       28.10       22.46      3.07 o
  -1   5   4       47.70       45.14      4.53 o
   0   5   4       52.24       43.00      5.01 o
   1   5   4      396.30      433.12      9.71 o
   2   5   4      179.02      188.50      8.34 o
   3   5   4      261.75      270.48     22.99 o
   4   5   4        7.54        5.48      4.51 o
   5   5   4        1.70       -7.28      7.39 o
   6   5   4       26.15       15.75      5.92 o
   7   5   4       20.54       24.97      6.93 o
   8   5   4        1.09       -8.77     13.53 o
 -10   6   4       83.25       64.08      7.59 o
  -9   6   4       24.71       16.53      4.73 o
  -8   6   4      145.44      154.32      6.56 o
  -7   6   4      315.24      325.28      8.22 o
  -6   6   4      900.95      935.39     18.58 o
  -5   6   4      505.08      539.12     12.24 o
  -4   6   4      458.81      468.29     15.65 o
  -3   6   4      204.97      209.45      7.87 o
  -2   6   4      246.53      247.70      9.97 o
  -1   6   4      694.62      657.97     18.59 o
   0   6   4      230.15      246.33      8.53 o
   1   6   4      170.33      155.25      7.16 o
   2   6   4      173.54      188.52     11.91 o
   3   6   4      170.60      155.77     12.66 o
   4   6   4      259.29      268.98     10.22 o
   5   6   4      255.24      274.25     11.91 o
   6   6   4      110.62      111.58     14.55 o
   7   6   4      126.03      139.87     15.62 o
   8   6   4      131.12      113.81     16.86 o
 -10   7   4        1.27       13.44      8.28 o
  -9   7   4        0.04        0.03      7.41 o
  -8   7   4        1.11       -4.79      4.79 o
  -7   7   4       10.65        6.62      3.08 o
  -6   7   4        3.10       -6.40      9.20 o
  -5   7   4        0.91       -1.53      4.09 o
  -4   7   4      134.70      130.39      8.28 o
  -3   7   4        7.49        5.11      4.60 o
  -2   7   4       65.13       63.36      5.78 o
  -1   7   4        0.11        1.20      4.97 o
   0   7   4      189.20      185.80     10.18 o
   1   7   4        3.55        5.45      4.73 o
   2   7   4        2.85        3.37      5.46 o
   3   7   4        7.47        2.48      3.38 o
   4   7   4        8.31       11.62      8.21 o
   5   7   4        1.11       -2.88      8.18 o
   6   7   4       15.41       19.88     11.79 o
   7   7   4        2.36      -14.57     14.57 o
  -9   8   4      103.25       82.85     13.12 o
  -8   8   4       46.14       44.23      6.15 o
  -7   8   4      221.50      225.63     10.18 o
  -6   8   4      346.20      347.67     13.78 o
  -5   8   4      365.83      395.07     14.37 o
  -4   8   4       84.82      102.17      7.31 o
  -3   8   4       17.98       18.87      5.11 o
  -2   8   4       82.62       74.61      6.65 o
  -1   8   4      283.85      306.35     11.10 o
   0   8   4      136.11      136.08      6.22 o
   1   8   4        3.43        6.09      5.49 o
   2   8   4        4.75        4.24      9.43 o
   3   8   4       23.28       19.19      8.67 o
   4   8   4      113.69      136.08     15.08 o
   5   8   4        0.88        7.08      9.73 o
   6   8   4       41.86       41.12     30.48 o
  -8   9   4       32.42       36.71     11.76 o
  -7   9   4       17.93       16.36      9.15 o
  -6   9   4        4.62       10.74      7.62 o
  -5   9   4       13.59        8.13      8.13 o
  -4   9   4        0.10        5.11      5.62 o
  -3   9   4        2.86        4.60      7.21 o
  -2   9   4       24.21       17.33      8.08 o
  -1   9   4       51.97       21.89      6.14 o
   0   9   4        1.18       -3.79      5.14 o
   1   9   4       25.18        8.20      6.87 o
   2   9   4        0.14        1.94      6.14 o
   3   9   4        0.21       15.80     11.97 o
   4   9   4        0.00        8.51     12.92 o
   5   9   4       24.11       53.48     15.41 o
  -6  10   4      139.26      139.85     13.40 o
  -5  10   4      135.52      123.80     11.05 o
  -4  10   4       38.60       33.75      7.62 o
  -3  10   4       13.45       22.55      8.80 o
  -2  10   4      152.53      173.81     12.53 o
  -1  10   4      222.39      193.39     13.19 o
   0  10   4      278.92      273.27     16.47 o
   1  10   4      148.74      167.42     23.45 o
   2  10   4       73.19       58.27     14.62 o
   3  10   4      149.16      178.72     18.25 o
   4  10   4       92.18       93.90     13.67 o
  -4  11   4        2.72       11.20     13.76 o
  -3  11   4        3.59       15.29     11.66 o
  -2  11   4       53.97       64.79     15.29 o
  -1  11   4       17.47       40.96     15.34 o
   0  11   4        3.69       11.81     11.81 o
   1  11   4        0.12       -6.19     10.23 o
 -12   1   5       83.68       75.76     11.58 o
 -11   1   5      102.91      122.57      9.95 o
 -10   1   5      229.03      254.96     10.10 o
  -9   1   5      204.85      210.44     11.12 o
  -8   1   5      491.40      486.66      9.50 o
  -7   1   5      482.71      442.86      8.38 o
  -6   1   5     1113.47     1123.87     15.02 o
  -5   1   5      143.65      157.14      4.09 o
  -4   1   5       99.86      110.91      3.44 o
  -3   1   5       72.86       65.48      2.81 o
  -2   1   5     1569.85     1554.39     38.25 o
  -1   1   5     1270.96     1234.35     15.13 o
   0   1   5      418.12      398.27     15.37 o
   1   1   5      105.72      116.85      3.45 o
   2   1   5      379.84      354.77      7.51 o
   3   1   5     1378.75     1409.98     24.01 o
   4   1   5      999.36     1037.46     21.70 o
   5   1   5      281.28      279.88     11.48 o
   6   1   5       40.28       36.69      6.78 o
   7   1   5       30.31       38.04     11.05 o
   8   1   5       43.04       35.79     14.42 o
   9   1   5       39.14       54.89     14.21 o
 -12   2   5        3.45        7.28      6.73 o
 -11   2   5        0.04       -4.35      4.35 o
 -10   2   5       13.73       15.84      3.82 o
  -9   2   5       60.37       46.57      5.01 o
  -8   2   5        6.56        5.08      4.07 o
  -7   2   5      188.91      194.50      4.79 o
  -6   2   5       44.03       45.22      1.59 o
  -5   2   5        0.58        3.16      2.47 o
  -4   2   5        4.96        8.35      2.47 o
  -3   2   5      106.90      111.44      4.53 o
  -2   2   5      261.74      288.56      5.35 o
  -1   2   5      658.42      649.73     10.49 o
   0   2   5      380.91      413.72      8.46 o
   1   2   5      100.87       92.49      3.52 o
   2   2   5      171.23      166.01     14.50 o
   3   2   5        3.99        7.26      2.78 o
   4   2   5        9.86        5.22      3.04 o
   5   2   5       43.24       40.46      4.10 o
   6   2   5      125.40      110.13      7.85 o
   7   2   5        4.58        1.62      8.13 o
   8   2   5        0.06       -2.78      8.49 o
 -11   3   5      167.59      153.28      8.60 o
 -10   3   5      223.73      226.28      7.30 o
  -9   3   5       96.22       90.43      5.55 o
  -8   3   5      619.94      630.77     11.98 o
  -7   3   5      641.86      608.00     10.30 o
  -6   3   5      479.08      481.25     27.49 o
  -5   3   5      527.05      535.94     12.82 o
  -4   3   5      284.64      286.13      7.52 o
  -3   3   5     1190.94     1243.69     21.07 o
  -2   3   5     3903.13     3992.73     55.46 o
  -1   3   5      326.75      320.87      7.18 o
   0   3   5      545.06      539.86     29.58 o
   1   3   5      105.24      104.69      4.99 o
   2   3   5      239.14      217.06     11.25 o
   3   3   5      931.73      939.14     23.47 o
   4   3   5      551.64      556.28     12.43 o
   5   3   5      235.17      263.33     10.53 o
   6   3   5        2.63        3.92      2.43 o
   7   3   5        2.42        4.88      9.75 o
   8   3   5       12.66        3.74     11.30 o
 -11   4   5        0.30       -4.27      4.44 o
 -10   4   5        0.10        0.93      5.83 o
  -9   4   5       29.61       31.12      3.36 o
  -8   4   5       12.58        8.04      2.52 o
  -7   4   5       35.57       40.29      3.03 o
  -6   4   5       64.52       54.91      3.48 o
  -5   4   5       56.75       57.40      2.79 o
  -4   4   5       95.33      104.83      3.57 o
  -3   4   5      497.52      496.61     10.53 o
  -2   4   5      346.02      367.40      7.85 o
  -1   4   5      612.37      640.11     11.42 o
   0   4   5      397.87      418.24      9.20 o
   1   4   5      105.05      102.05      5.65 o
   2   4   5        1.57        0.66      3.81 o
   3   4   5       74.66       68.44      5.22 o
   4   4   5        2.75        7.25      8.16 o
   5   4   5       28.48       19.79      4.79 o
   6   4   5        6.72        8.17      3.96 o
   7   4   5        0.37       -0.93      3.50 o
   8   4   5       22.35        8.69     10.16 o
 -11   5   5       61.26       57.63      8.17 o
 -10   5   5       49.37       55.76     13.76 o
  -9   5   5       22.82       21.27      3.95 o
  -8   5   5      147.77      129.38      5.18 o
  -7   5   5      612.48      596.34     24.90 o
  -6   5   5      360.05      353.71      8.54 o
  -5   5   5       74.30       69.88      3.75 o
  -4   5   5       86.49       81.40      3.71 o
  -3   5   5      545.93      562.07     11.50 o
  -2   5   5     1070.74     1079.98     17.78 o
  -1   5   5     1520.81     1555.65     26.05 o
   0   5   5      797.01      835.45     16.33 o
   1   5   5      480.96      512.13     12.28 o
   2   5   5      693.14      722.17     30.35 o
   3   5   5      666.08      683.55     21.20 o
   4   5   5      874.24      902.56     29.74 o
   5   5   5      571.82      602.32     45.56 o
   6   5   5      135.47      148.69     12.43 o
   7   5   5       37.29       36.05     27.69 o
   8   5   5       42.63       63.98     15.21 o
 -10   6   5        5.31       10.29      5.68 o
  -9   6   5       20.84       17.08      5.62 o
  -8   6   5       47.63       43.08      4.46 o
  -7   6   5       10.96       14.45      3.43 o
  -6   6   5       10.68        9.80      6.37 o
  -5   6   5        9.26        8.42      7.62 o
  -4   6   5       11.59       13.49      3.16 o
  -3   6   5       13.31        5.48      3.15 o
  -2   6   5        0.30        2.10      3.00 o
  -1   6   5        3.52        6.19      3.48 o
   0   6   5       32.84       38.71      4.42 o
   1   6   5       59.86       67.20      4.60 o
   2   6   5        1.54        1.50      2.82 o
   3   6   5        4.56        2.43      4.95 o
   4   6   5       76.06       83.62      8.45 o
   5   6   5       27.41       18.42     10.53 o
   6   6   5        1.55        4.04      6.25 o
   7   6   5        0.00        6.19     17.92 o
  -9   7   5      142.19      127.86      8.49 o
  -8   7   5       45.85       42.81      5.27 o
  -7   7   5       69.23       69.02      5.64 o
  -6   7   5      114.98      114.95     12.22 o
  -5   7   5        8.23        9.16      3.62 o
  -4   7   5       61.25       56.85      7.54 o
  -3   7   5      118.44      106.67      7.16 o
  -2   7   5      240.19      242.38      9.36 o
  -1   7   5      413.02      396.34     10.60 o
   0   7   5        8.96       17.22     10.20 o
   1   7   5       47.62       51.47      5.19 o
   2   7   5      220.57      231.68      7.86 o
   3   7   5      655.10      639.65     36.10 o
   4   7   5      619.75      604.74     35.39 o
   5   7   5       75.39       88.68     15.57 o
   6   7   5       19.20       27.91     11.93 o
  -8   8   5        0.16        2.95      7.95 o
  -7   8   5        1.76        4.09      5.67 o
  -6   8   5        9.66       18.45      5.56 o
  -5   8   5       15.73       22.20     12.35 o
  -4   8   5       33.01       16.36      4.55 o
  -3   8   5        2.83        2.56      4.65 o
  -2   8   5       30.51       46.02      5.52 o
  -1   8   5       93.68       87.30      6.51 o
   0   8   5       48.43       45.05      4.81 o
   1   8   5        0.15        0.67      6.34 o
   2   8   5        3.86        4.30      7.41 o
   3   8   5        2.08        1.83      7.29 o
   4   8   5        1.33        1.83     10.11 o
   5   8   5       34.74       21.92     18.18 o
  -7   9   5      101.25       99.24     11.11 o
  -6   9   5      104.93      111.04     31.32 o
  -5   9   5      107.47      105.39      9.77 o
  -4   9   5        3.83        1.02      6.70 o
  -3   9   5       41.72       30.68      7.77 o
  -2   9   5      231.85      214.05     11.91 o
  -1   9   5      400.83      430.91     18.77 o
   0   9   5      133.15      135.26      9.13 o
   1   9   5       41.66       49.49      5.86 o
   2   9   5       51.41       73.44     11.25 o
   3   9   5      171.58      174.34     17.66 o
   4   9   5      174.73      163.18     42.37 o
  -6  10   5        0.24       -3.02      8.13 o
  -5  10   5        2.60       10.18     12.27 o
  -4  10   5        1.39       -9.15      9.15 o
  -3  10   5        1.10       -5.11      8.18 o
  -2  10   5       20.50       24.54     11.20 o
  -1  10   5        8.00        1.02      6.70 o
   0  10   5       48.14       54.36      9.36 o
   1  10   5       29.95       33.83      7.54 o
   2  10   5        2.05        8.30     11.68 o
  -2  11   5      208.61      218.04     20.04 o
  -1  11   5      107.76       85.96     17.18 o
 -11   0   6       29.12       15.29      6.19 o
 -10   0   6        4.31        1.53      4.09 o
  -9   0   6       58.57       47.56      4.70 o
  -8   0   6        3.55        1.53      2.61 o
  -7   0   6      289.50      326.45      8.18 o
  -6   0   6      716.74      742.48     14.78 o
  -5   0   6      155.62      151.31      3.89 o
  -4   0   6      193.39      186.54      4.96 o
  -3   0   6        6.14        6.19      2.05 o
  -2   0   6     1574.87     1618.32     30.94 o
  -1   0   6     2259.07     2272.29     40.96 o
   0   0   6     1860.15     1958.37     36.05 o
   1   0   6      840.67      864.18     19.94 o
   2   0   6      569.53      627.78     18.15 o
   3   0   6      398.12      422.53     17.64 o
   4   0   6      285.46      303.18     16.52 o
   5   0   6        4.40       -1.02      6.70 o
   6   0   6      427.20      455.66     33.80 o
   7   0   6      120.60      148.55     24.24 o
   8   0   6      144.09      142.56     26.44 o
 -11   1   6        2.52        4.18      5.25 o
 -10   1   6        9.90        3.98      3.04 o
  -9   1   6        0.64       -0.67      4.63 o
  -8   1   6       17.45       18.97      2.17 o
  -7   1   6        1.27        1.46      2.53 o
  -6   1   6        2.71        4.88      2.27 o
  -5   1   6       53.99       44.81      2.90 o
  -4   1   6      257.89      256.84      5.75 o
  -3   1   6       46.60       62.93      2.24 o
  -2   1   6      172.66      185.09      4.11 o
  -1   1   6      103.38      107.08      3.47 o
   0   1   6       13.18       15.08      2.34 o
   1   1   6      132.11      152.13      4.52 o
   2   1   6        2.84        8.74      3.04 o
   3   1   6      102.17       93.16      4.30 o
   4   1   6      104.88       95.86      5.11 o
   5   1   6       16.58        7.99      3.48 o
   6   1   6       64.73       48.78     10.80 o
   7   1   6        1.19        8.24     12.37 o
   8   1   6        2.50       -0.83     11.99 o
 -11   2   6      102.79       92.52      7.00 o
 -10   2   6      147.50      140.24      7.54 o
  -9   2   6       36.89       28.25      2.89 o
  -8   2   6      197.66      226.05      6.79 o
  -7   2   6      235.20      257.24      7.43 o
  -6   2   6      281.09      296.45     18.97 o
  -5   2   6      358.11      365.89     15.60 o
  -4   2   6      471.58      462.42      8.58 o
  -3   2   6      252.54      249.04      6.72 o
  -2   2   6     1415.51     1441.76     19.34 o
  -1   2   6      118.40      114.66      4.12 o
   0   2   6      288.12      275.43      6.61 o
   1   2   6      123.58      126.51      4.81 o
   2   2   6      361.35      392.33      8.81 o
   3   2   6      225.61      224.83     12.53 o
   4   2   6       42.37       54.24      9.77 o
   5   2   6        2.05       -0.81      3.42 o
   6   2   6        2.21        2.91      8.11 o
   7   2   6       26.03        9.64      9.58 o
   8   2   6       88.10       66.22     13.35 o
 -11   3   6        4.82        2.54     19.46 o
 -10   3   6       10.49        7.47      4.32 o
  -9   3   6        0.13        0.17      2.05 o
  -8   3   6      279.77      268.93      9.26 o
  -7   3   6        1.74        8.81      3.78 o
  -6   3   6      105.12      105.39      5.24 o
  -5   3   6       54.35       54.15      4.11 o
  -4   3   6       49.43       53.76      4.20 o
  -3   3   6      300.96      341.68     11.66 o
  -2   3   6        0.38       -1.42      2.28 o
  -1   3   6       88.94       91.53      3.84 o
   0   3   6        0.69        0.90      2.93 o
   1   3   6      179.03      200.53      7.09 o
   2   3   6      153.64      163.87     11.71 o
   3   3   6        7.73       10.72      4.07 o
   4   3   6        0.00        2.42      4.58 o
   5   3   6        1.18        3.34      3.25 o
   6   3   6       17.95       17.07      4.65 o
   7   3   6        1.77       10.74     10.46 o
 -11   4   6       83.78       81.65     21.71 o
 -10   4   6       17.29       15.97     10.23 o
  -9   4   6        2.75        3.09      2.17 o
  -8   4   6      184.08      213.04      9.15 o
  -7   4   6      529.37      611.13     14.78 o
  -6   4   6      346.72      362.96     10.96 o
  -5   4   6      269.11      269.36      9.17 o
  -4   4   6      112.86      107.82      3.97 o
  -3   4   6      475.43      452.34     14.01 o
  -2   4   6      374.02      392.05     16.01 o
  -1   4   6      476.59      455.90     10.19 o
   0   4   6      672.37      696.14     17.79 o
   1   4   6      265.71      276.06     25.59 o
   2   4   6      261.83      279.76     10.92 o
   3   4   6        3.69        0.79      7.41 o
   4   4   6       23.87       32.04      8.23 o
   5   4   6       52.43       53.33      5.27 o
   6   4   6       30.06       32.07      8.10 o
   7   4   6       32.39       26.96     10.93 o
 -10   5   6        4.51       -0.82      4.62 o
  -9   5   6        0.00        1.34      3.44 o
  -8   5   6        5.58        4.53      4.32 o
  -7   5   6       26.42       24.01      3.14 o
  -6   5   6       12.53       15.59      8.41 o
  -5   5   6       34.05       33.97      3.04 o
  -4   5   6        7.62        4.47      2.39 o
  -3   5   6       57.60       51.14      3.82 o
  -2   5   6       73.65       66.32      4.06 o
  -1   5   6      230.49      226.02     13.14 o
   0   5   6        5.12        7.55      3.04 o
   1   5   6        1.24        2.05      2.71 o
   2   5   6       10.26        8.92      5.11 o
   3   5   6        2.62        4.37      5.08 o
   4   5   6       40.20       40.75      5.27 o
   5   5   6        0.42       -3.98     11.79 o
   6   5   6        0.00       -6.19      6.19 o
   7   5   6        2.65       14.97     32.78 o
 -10   6   6       17.17       10.61      9.36 o
  -9   6   6       21.32       20.74      7.97 o
  -8   6   6       39.46       43.64      6.16 o
  -7   6   6      128.93      134.89      8.51 o
  -6   6   6      322.84      341.12      8.49 o
  -5   6   6      148.87      149.43      7.82 o
  -4   6   6      417.69      430.80     14.19 o
  -3   6   6      576.73      589.92     12.97 o
  -2   6   6      691.86      714.17     18.08 o
  -1   6   6      781.40      806.67     17.81 o
   0   6   6      561.77      578.20     25.34 o
   1   6   6      499.17      529.44     13.08 o
   2   6   6      317.74      347.88     10.93 o
   3   6   6      263.60      258.32     10.32 o
   4   6   6       68.00       84.09      8.15 o
   5   6   6       19.21       25.79      8.80 o
   6   6   6        8.09       21.79     12.22 o
  -9   7   6       18.69       18.12      9.63 o
  -8   7   6        0.57       -2.15      6.39 o
  -7   7   6        4.64        3.88      4.33 o
  -6   7   6        2.99        2.43      5.11 o
  -5   7   6        7.82        0.00      3.84 o
  -4   7   6        7.83        8.00      3.74 o
  -3   7   6        1.60        2.20      4.17 o
  -2   7   6        3.70        0.32      3.94 o
  -1   7   6        9.52        9.29      4.02 o
   0   7   6      110.29      104.67     10.53 o
   1   7   6       55.21       51.46      5.09 o
   2   7   6        9.87       11.05      5.99 o
   3   7   6       16.60       13.14      6.90 o
   4   7   6       25.24       19.09      8.91 o
   5   7   6        0.16       -7.82      7.82 o
  -8   8   6       39.02       36.41     28.12 o
  -7   8   6      130.68      144.20     12.20 o
  -6   8   6      212.52      214.88     10.97 o
  -5   8   6      239.38      230.00      9.87 o
  -4   8   6      129.59      135.42      7.63 o
  -3   8   6      235.52      209.68     23.83 o
  -2   8   6      413.57      417.62     19.18 o
  -1   8   6      695.68      714.86     33.39 o
   0   8   6      197.24      200.87     11.49 o
   1   8   6      216.24      201.07     26.64 o
   2   8   6      162.20      180.37      9.59 o
   3   8   6      120.57      110.84     14.11 o
   4   8   6       48.32       32.59     20.15 o
  -7   9   6        6.41        1.07      4.95 o
  -6   9   6       33.53       28.31      8.83 o
  -5   9   6       32.22       19.24     17.87 o
  -4   9   6       65.11       61.21     10.05 o
  -3   9   6       52.40       46.79     12.32 o
  -2   9   6       28.51       29.54      5.99 o
  -1   9   6       34.50       19.23      7.18 o
   0   9   6       21.68       21.28      5.03 o
   1   9   6        0.04        2.04      4.61 o
   2   9   6        0.57       -4.34      8.30 o
   3   9   6        0.57       -9.62     31.96 o
  -4  10   6       28.37       35.56     26.54 o
  -3  10   6       51.73       49.07     18.43 o
  -2  10   6      104.05       95.92      9.71 o
  -1  10   6      116.49      115.78     25.36 o
   0  10   6      102.70       99.43      9.82 o
   1  10   6       56.44       33.29     10.51 o
 -11   1   7       23.59       35.60      7.77 o
 -10   1   7       11.35       13.32      3.30 o
  -9   1   7      154.84      166.52     15.85 o
  -8   1   7       82.28       86.87      9.36 o
  -7   1   7      562.65      556.89     12.03 o
  -6   1   7      474.73      475.42     15.16 o
  -5   1   7      224.04      231.13      5.59 o
  -4   1   7      272.23      282.13     10.69 o
  -3   1   7      410.16      418.91     11.12 o
  -2   1   7     1354.92     1405.46     20.28 o
  -1   1   7      729.96      754.87     11.82 o
   0   1   7       10.74       12.71      2.73 o
   1   1   7       27.66       31.19      3.38 o
   2   1   7      134.68      132.48     11.48 o
   3   1   7      411.93      377.81     11.61 o
   4   1   7      558.95      533.09     13.29 o
   5   1   7       47.49       48.77      9.49 o
   6   1   7      179.25      176.89     17.62 o
   7   1   7       42.91       33.60     12.20 o
 -11   2   7        0.15        1.76      4.53 o
 -10   2   7        0.61       -5.88      5.88 o
  -9   2   7        2.98        2.08      5.30 o
  -8   2   7        0.18       -2.70      3.44 o
  -7   2   7       76.07       73.70      4.65 o
  -6   2   7        8.88        9.10      3.30 o
  -5   2   7      105.96      107.60      4.26 o
  -4   2   7       46.73       44.66      3.62 o
  -3   2   7      473.47      487.63      8.46 o
  -2   2   7      703.88      742.29     12.43 o
  -1   2   7      195.37      203.81      9.95 o
   0   2   7       60.19       63.76      3.94 o
   1   2   7      181.88      166.06      5.72 o
   2   2   7       59.99       45.95      4.11 o
   3   2   7       15.97       14.51      3.41 o
   4   2   7        3.51       11.25      4.87 o
   5   2   7       16.14       15.04     23.06 o
   6   2   7        0.05       -8.94      9.06 o
   7   2   7        0.02       -1.53     13.86 o
 -11   3   7       71.25       91.73     10.79 o
 -10   3   7       45.88       58.10      7.70 o
  -9   3   7       50.40       62.07      5.91 o
  -8   3   7      322.84      326.37     10.59 o
  -7   3   7      365.01      384.61     10.87 o
  -6   3   7      142.09      130.09      5.65 o
  -5   3   7       97.78       99.14      7.18 o
  -4   3   7      202.92      228.42      7.21 o
  -3   3   7      689.71      745.26     44.31 o
  -2   3   7      477.24      494.50     22.86 o
  -1   3   7      224.57      240.28      6.73 o
   0   3   7       37.11       37.52      4.10 o
   1   3   7        1.80        5.51      3.19 o
   2   3   7      216.62      222.97      7.96 o
   3   3   7      214.70      199.38     13.24 o
   4   3   7      304.87      285.80     10.04 o
   5   3   7      154.43      140.45     15.47 o
   6   3   7       16.04       34.69     11.55 o
 -10   4   7        5.33       -3.30      6.11 o
  -9   4   7        2.40       -1.89      6.84 o
  -8   4   7       18.73       10.80      4.49 o
  -7   4   7        5.54        0.97      4.57 o
  -6   4   7        3.82        6.62      4.34 o
  -5   4   7        0.85       -3.73      4.16 o
  -4   4   7        2.56        1.39      3.78 o
  -3   4   7       81.73       70.56      3.82 o
  -2   4   7      105.50       97.70      4.73 o
  -1   4   7       17.41       24.31      3.63 o
   0   4   7       30.52       24.37      4.01 o
   1   4   7        0.48       -3.88      3.88 o
   2   4   7        0.38        6.64      4.03 o
   3   4   7       29.32       20.16      4.56 o
   4   4   7       38.41       41.36     12.86 o
   5   4   7       14.42       17.08      5.14 o
   6   4   7       11.82       15.12     10.14 o
 -10   5   7        1.87       -4.28      8.45 o
  -9   5   7       17.16       30.58      7.18 o
  -8   5   7      181.49      172.96     10.14 o
  -7   5   7      322.22      363.49     12.49 o
  -6   5   7      210.49      214.78      9.13 o
  -5   5   7       62.85       56.99      6.42 o
  -4   5   7       65.21       72.27      6.14 o
  -3   5   7      387.43      409.78      9.20 o
  -2   5   7      267.91      264.03      8.41 o
  -1   5   7      156.30      141.63      9.84 o
   0   5   7      110.95      109.09      7.87 o
   1   5   7        6.93        0.03      4.83 o
   2   5   7       28.27       37.69      5.56 o
   3   5   7       97.14       81.39     12.78 o
   4   5   7      169.27      166.02     10.00 o
   5   5   7      148.16      137.55     11.22 o
   6   5   7       54.39       35.52     12.94 o
  -9   6   7       23.07       21.19      8.41 o
  -8   6   7       10.73        2.01     19.94 o
  -7   6   7        0.08       -1.21      7.65 o
  -6   6   7        0.27        3.26      6.39 o
  -5   6   7        4.18        4.16      4.60 o
  -4   6   7       24.26       25.28      3.13 o
  -3   6   7       54.16       46.89      4.18 o
  -2   6   7        5.36       -0.23      3.32 o
  -1   6   7       71.13       59.02      4.77 o
   0   6   7        0.02        3.72      3.66 o
   1   6   7        1.86       -0.01      4.25 o
   2   6   7       19.24       11.90      7.39 o
   3   6   7        1.59       -0.61      6.04 o
   4   6   7       15.70       -2.28      6.95 o
   5   6   7        0.11        0.40     11.14 o
  -8   7   7      136.96      142.88     15.65 o
  -7   7   7      196.05      157.39     14.78 o
  -6   7   7      234.50      243.47     11.16 o
  -5   7   7      164.75      175.48      7.93 o
  -4   7   7      262.90      275.98      9.47 o
  -3   7   7      258.56      282.61     15.06 o
  -2   7   7      396.10      389.10     16.57 o
  -1   7   7       89.58       86.32      9.82 o
   0   7   7       15.25       16.12      5.57 o
   1   7   7        3.23       -0.91      3.39 o
   2   7   7        2.73        9.24      6.29 o
   3   7   7       88.71      112.25     12.04 o
   4   7   7       48.47       50.74     11.56 o
  -7   8   7        3.22       -9.71     12.74 o
  -6   8   7        7.36      -14.78     19.69 o
  -5   8   7       24.06       33.29     11.97 o
  -4   8   7        9.34        7.24      5.29 o
  -3   8   7        5.95       -2.27      5.99 o
  -2   8   7        0.70        2.18      5.81 o
  -1   8   7        0.01        6.12      3.79 o
   0   8   7        0.24        0.95      5.11 o
   1   8   7        5.77       -4.83      4.83 o
   2   8   7        0.02        1.81     12.65 o
   3   8   7        0.17       -9.06     10.97 o
  -5   9   7       68.64       58.69     15.40 o
  -4   9   7       20.08       22.01      7.37 o
  -3   9   7       64.54       71.48     17.10 o
  -2   9   7      174.45      163.99     10.36 o
  -1   9   7      139.69      145.47     20.91 o
   0   9   7       27.94       23.86      5.90 o
   1   9   7        0.84        3.93     12.51 o
 -11   0   8       28.44       29.20     15.39 o
 -10   0   8       19.17       26.13     10.64 o
  -9   0   8       72.77       86.37     11.76 o
  -8   0   8       42.18       23.42      8.74 o
  -7   0   8      248.98      245.55     13.45 o
  -6   0   8      161.59      168.49     14.11 o
  -5   0   8      111.71       92.35     11.30 o
  -4   0   8       10.75        5.62      2.05 o
  -3   0   8       49.33       43.87      4.19 o
  -2   0   8      170.65      166.70      6.44 o
  -1   0   8      466.12      486.09     13.96 o
   0   0   8       78.60       82.23      6.14 o
   1   0   8      566.19      574.55     17.33 o
   2   0   8      354.98      387.91     12.48 o
   3   0   8      213.91      216.05     11.97 o
   4   0   8       52.48       55.33      7.72 o
   5   0   8        0.69      -16.82     16.82 o
   6   0   8       58.89       51.70     22.09 o
 -11   1   8        0.61       16.93     15.44 o
 -10   1   8       30.13        2.97     11.20 o
  -9   1   8        6.66        5.63      3.38 o
  -8   1   8       93.33       91.07      5.06 o
  -7   1   8       46.86       37.86      4.88 o
  -6   1   8        6.52       13.53      8.21 o
  -5   1   8       16.94       14.73      2.84 o
  -4   1   8        4.90        9.22      3.78 o
  -3   1   8       88.64       88.75      4.47 o
  -2   1   8       52.32       48.05      3.53 o
  -1   1   8        0.42        8.71      2.71 o
   0   1   8        6.99        8.67      2.91 o
   1   1   8        7.23        9.15      2.83 o
   2   1   8        1.59        5.09      4.35 o
   3   1   8        0.45       -0.35      4.04 o
   4   1   8        1.36       -0.64      4.91 o
   5   1   8       39.96       44.20     13.76 o
   6   1   8        0.13      -10.34     11.42 o
 -10   2   8       64.58       50.47      7.43 o
  -9   2   8      170.04      152.47     14.78 o
  -8   2   8      140.14      131.77     10.84 o
  -7   2   8      244.89      248.23      7.79 o
  -6   2   8      146.32      150.50      8.80 o
  -5   2   8      143.84      145.32      5.63 o
  -4   2   8      299.31      299.13      8.64 o
  -3   2   8      491.20      509.66     22.73 o
  -2   2   8      272.05      243.14      6.42 o
  -1   2   8      233.01      242.23      6.40 o
   0   2   8      124.86      113.66      4.87 o
   1   2   8      315.06      295.29      8.75 o
   2   2   8      514.71      491.35     12.40 o
   3   2   8      243.99      241.75      8.69 o
   4   2   8       23.29       20.21     10.82 o
   5   2   8        1.33       14.66     12.29 o
   6   2   8        1.01      -11.03     11.03 o
 -10   3   8        2.00       -0.36     11.45 o
  -9   3   8        0.01        7.87      5.32 o
  -8   3   8        0.00       10.55      5.45 o
  -7   3   8       25.57       23.63      7.75 o
  -6   3   8       18.38       14.47      4.02 o
  -5   3   8       10.51       12.10      3.91 o
  -4   3   8        3.77        0.36      3.40 o
  -3   3   8        0.09       -1.90      1.90 o
  -2   3   8       74.39       77.28      4.91 o
  -1   3   8      160.10      160.11      6.55 o
   0   3   8       33.52       29.95      5.11 o
   1   3   8       17.28       20.58      5.83 o
   2   3   8        6.39       13.26      4.44 o
   3   3   8       28.55       20.15      8.97 o
   4   3   8       98.61       76.43      8.01 o
   5   3   8        0.09        4.25     12.76 o
 -10   4   8        9.33        9.44     10.23 o
  -9   4   8       28.61       18.85      9.97 o
  -8   4   8      231.99      223.76     11.36 o
  -7   4   8      176.70      200.74      9.70 o
  -6   4   8      128.33      132.57      7.16 o
  -5   4   8       79.96       77.07      5.34 o
  -4   4   8       71.05       76.02      7.49 o
  -3   4   8      428.81      429.36     15.42 o
  -2   4   8       55.34       55.32      5.47 o
  -1   4   8      271.29      271.92      8.90 o
   0   4   8      371.69      402.89     19.33 o
   1   4   8      318.48      334.38     10.24 o
   2   4   8      270.99      258.18     17.21 o
   3   4   8       70.02       74.22     15.78 o
   4   4   8       50.40       38.17     14.14 o
   5   4   8       18.73       11.84     27.10 o
  -9   5   8        4.98       21.14      9.00 o
  -8   5   8       12.95       14.89      6.02 o
  -7   5   8       11.23       14.88      8.95 o
  -6   5   8        0.98       12.99      8.39 o
  -5   5   8        4.90        3.18      4.56 o
  -4   5   8        4.23       -2.35      7.39 o
  -3   5   8        1.29        0.26      2.89 o
  -2   5   8       47.25       46.64      4.52 o
  -1   5   8        2.15        0.42      3.58 o
   0   5   8       17.01       16.24      4.75 o
   1   5   8        2.55        6.98      5.63 o
   2   5   8       26.95       25.07      6.72 o
   3   5   8        0.07       -3.50      4.95 o
   4   5   8        0.55       -7.04      7.90 o
  -8   6   8       47.89       46.83      9.39 o
  -7   6   8       64.35       74.58      9.54 o
  -6   6   8       14.74       10.18     13.09 o
  -5   6   8        6.66       -8.69     10.16 o
  -4   6   8       33.95       28.29     14.70 o
  -3   6   8        2.28        7.90      4.31 o
  -2   6   8       69.71       57.55      5.53 o
  -1   6   8        0.87        2.66      4.25 o
   0   6   8       33.05       30.97      5.48 o
   1   6   8      140.35      132.71      9.30 o
   2   6   8      110.80       97.42      9.09 o
   3   6   8      142.22      148.54     15.95 o
  -7   7   8        4.57        0.22     22.73 o
  -6   7   8        2.49       -6.86     14.85 o
  -5   7   8       31.03       18.41      8.50 o
  -4   7   8       10.15       11.07      5.21 o
  -3   7   8        6.35       -0.37      4.26 o
  -2   7   8        2.43       -1.36      9.00 o
  -1   7   8        2.94       -5.02      6.65 o
   0   7   8        2.76        0.94      4.66 o
   1   7   8        3.70        5.73      6.74 o
   2   7   8        0.40       -1.60      7.29 o
  -6   8   8       40.46       32.95     13.74 o
  -5   8   8       15.80       11.20     17.85 o
  -4   8   8        2.82        0.68      9.99 o
  -3   8   8        4.90        9.42      6.86 o
  -2   8   8       38.81       29.92      6.38 o
  -1   8   8       14.36       15.87      6.67 o
   0   8   8        3.96       19.22     12.81 o
   1   8   8       16.56       15.95     11.15 o
 -10   1   9       21.35       43.73      9.62 o
  -9   1   9       19.62       33.39     10.06 o
  -8   1   9       50.03       27.59      9.17 o
  -7   1   9      126.55      119.19     11.97 o
  -6   1   9       65.87       60.95      3.41 o
  -5   1   9      104.93      102.96      4.71 o
  -4   1   9       56.67       65.55      4.86 o
  -3   1   9      372.79      394.97     18.84 o
  -2   1   9      484.73      499.67     10.74 o
  -1   1   9      255.11      254.14      7.65 o
   0   1   9       16.28       15.29      4.18 o
   1   1   9       14.15       21.88      4.26 o
   2   1   9       13.57       21.82      4.28 o
   3   1   9       50.66       51.20      6.48 o
   4   1   9        0.46        1.58     18.89 o
 -10   2   9        4.35       -4.60     15.34 o
  -9   2   9       21.97        5.62     13.86 o
  -8   2   9        2.19        5.67      4.66 o
  -7   2   9        0.35        3.20      3.92 o
  -6   2   9       28.03       26.73      3.57 o
  -5   2   9       58.10       52.28      4.83 o
  -4   2   9       58.97       46.82      4.54 o
  -3   2   9        0.27        2.25      5.88 o
  -2   2   9        0.32        2.54      2.85 o
  -1   2   9       48.38       43.01      4.04 o
   0   2   9        3.40        3.96      3.94 o
   1   2   9        0.12        2.30      4.00 o
   2   2   9       12.71       16.56      8.16 o
   3   2   9        5.52        8.19      6.88 o
   4   2   9        0.34       -7.47     12.22 o
  -9   3   9       72.41       49.60      7.88 o
  -8   3   9      177.14      189.09     11.39 o
  -7   3   9       93.01       79.58      8.87 o
  -6   3   9       99.62       94.41      8.31 o
  -5   3   9       64.86       66.04      7.57 o
  -4   3   9      203.04      197.88     18.89 o
  -3   3   9      540.73      596.11     12.44 o
  -2   3   9      133.72      130.33      9.95 o
  -1   3   9      143.80      153.39      6.31 o
   0   3   9       20.09       22.76      4.28 o
   1   3   9        3.01        6.83      4.61 o
   2   3   9        7.87       -3.67      4.94 o
   3   3   9       14.21        8.65     11.81 o
   4   3   9       17.81        4.52     13.83 o
  -9   4   9        4.06        4.23     11.51 o
  -8   4   9        5.04       -2.29      6.49 o
  -7   4   9       24.91       16.56      5.72 o
  -6   4   9        8.70        3.61      5.73 o
  -5   4   9       26.82       21.30      8.61 o
  -4   4   9       17.17       17.84      4.53 o
  -3   4   9       39.31       35.10      3.59 o
  -2   4   9       28.98       32.17      5.52 o
  -1   4   9       57.75       53.75      5.09 o
   0   4   9       10.03       -4.24      6.16 o
   1   4   9        1.16        2.36      4.82 o
   2   4   9        9.22        7.74      5.12 o
   3   4   9        4.64        7.72      6.75 o
  -8   5   9       47.62       22.55      8.48 o
  -7   5   9       49.90       46.51      7.48 o
  -6   5   9        9.11        4.42      6.27 o
  -5   5   9       12.22       17.57     14.60 o
  -4   5   9       65.03       54.45      7.30 o
  -3   5   9      116.96      132.07      6.21 o
  -2   5   9      159.44      169.70      6.65 o
  -1   5   9      124.52      111.38      9.03 o
   0   5   9       71.45       77.75      6.34 o
   1   5   9       40.17       37.20      6.53 o
   2   5   9        4.68        3.39     11.51 o
   3   5   9       12.05        8.40     10.74 o
  -7   6   9        2.50       14.10     10.05 o
  -6   6   9        0.99        1.05     10.74 o
  -5   6   9        0.74       -4.31      9.97 o
  -4   6   9       12.83       10.59      7.40 o
  -3   6   9        2.24        0.18      3.76 o
  -2   6   9       29.75       22.23      4.56 o
  -1   6   9       35.59       27.64      6.07 o
   0   6   9        3.34        3.33      8.16 o
   1   6   9        0.41       -1.84      4.25 o
   2   6   9        0.37        1.39      8.11 o
  -6   7   9        7.40       16.38     14.85 o
  -5   7   9       25.41       38.42      9.29 o
  -4   7   9       89.24       89.60     19.28 o
  -3   7   9      140.68      153.56     15.70 o
  -2   7   9      291.81      274.64     41.32 o
  -1   7   9       99.64       86.23      8.88 o
   0   7   9       38.57       16.46     10.62 o
  -9   0  10        0.95       28.23     17.28 o
  -8   0  10       71.36       95.42     19.43 o
  -7   0  10      121.90      164.96     23.83 o
  -6   0  10       64.41       78.59     21.63 o
  -5   0  10       75.85       74.61     12.89 o
  -4   0  10        1.58        2.05      3.02 o
  -3   0  10       14.23       14.27      6.14 o
  -2   0  10       30.87       34.82      5.62 o
  -1   0  10        6.51        0.51      5.16 o
   0   0  10        0.43        1.02      6.19 o
   1   0  10       18.75       16.36      6.60 o
   2   0  10       39.95       32.22      9.77 o
   3   0  10       45.78       50.73     16.41 o
  -9   1  10        6.47       -3.93     30.71 o
  -8   1  10        6.60       19.60     10.63 o
  -7   1  10        0.83       13.98     11.39 o
  -6   1  10        0.12       -4.46     12.02 o
  -5   1  10        2.30       -2.84      4.09 o
  -4   1  10        5.64        3.63      1.41 o
  -3   1  10       69.39       74.33      4.10 o
  -2   1  10       46.63       34.38      4.01 o
  -1   1  10       16.93       24.91      4.39 o
   0   1  10       33.24       28.70      5.26 o
   1   1  10        7.15       -0.63      8.41 o
   2   1  10       12.73        9.87      9.95 o
   3   1  10        4.24       -7.35     14.75 o
  -8   2  10       89.48       85.55     16.31 o
  -7   2  10       64.35       53.03     12.17 o
  -6   2  10       69.46       82.09      8.00 o
  -5   2  10       49.18       46.54      6.44 o
  -4   2  10      124.05      108.38     14.57 o
  -3   2  10       86.20       73.67      7.21 o
  -2   2  10       23.99       20.11      4.83 o
  -1   2  10        4.00        1.76      4.18 o
   0   2  10        1.68        4.60      4.67 o
   1   2  10       39.32       28.77      6.04 o
   2   2  10       85.29       69.59     12.96 o
  -8   3  10        3.76       -7.11     12.17 o
  -7   3  10        0.55       -5.56     10.00 o
  -6   3  10        0.24        4.69      5.55 o
  -5   3  10        0.01       -5.36      5.36 o
  -4   3  10        7.07       15.71     17.13 o
  -3   3  10        3.90        4.86      2.84 o
  -2   3  10        1.37        2.64      3.59 o
  -1   3  10        5.50        4.67      4.20 o
   0   3  10       16.46       11.66      6.83 o
   1   3  10       15.06        1.60     11.48 o
   2   3  10        6.87       -4.31      7.31 o
  -7   4  10       36.88       30.32     15.31 o
  -6   4  10       31.94       40.81      7.70 o
  -5   4  10       22.67       18.05      6.63 o
  -4   4  10       56.79       44.27      6.98 o
  -3   4  10       39.28       23.18     11.76 o
  -2   4  10        0.73       -4.81      4.81 o
  -1   4  10       15.40        7.28      5.85 o
   0   4  10       16.27       21.42      9.95 o
   1   4  10       55.16       46.31      7.58 o
  -6   5  10        0.83       -8.09      8.09 o
  -5   5  10        1.55        2.57      7.48 o
  -4   5  10        5.85       -7.17      7.17 o
  -3   5  10       27.51       10.50      7.44 o
  -2   5  10        2.80        6.19      7.78 o
  -1   5  10        0.64       -6.62      6.62 o
   0   5  10        4.04       -9.46      9.46 o
  -5   6  10       61.27       54.66     12.37 o
  -4   6  10      105.80       92.90     10.25 o
  -3   6  10       47.16       24.49      6.61 o
  -2   6  10       30.09       43.00     11.25 o
  -1   6  10        2.00       15.85      9.72 o
  -7   1  11       12.11       -4.53     13.13 o
  -6   1  11        2.10        1.92     10.72 o
  -5   1  11        1.40       -3.15     10.66 o
  -4   1  11        1.15       -1.32      8.69 o
  -3   1  11       15.09       16.63      6.74 o
  -2   1  11       88.26       88.53     18.10 o
  -1   1  11       14.73       19.48      5.99 o
   0   1  11       41.72       38.47      6.82 o
  -7   2  11        8.28      -16.36     16.36 o
  -6   2  11        9.31       30.17     17.39 o
  -5   2  11        0.00        5.11     21.99 o
  -4   2  11        8.09       15.74      7.25 o
  -3   2  11       34.17       30.26      7.68 o
  -2   2  11        0.06       -2.24     15.08 o
  -1   2  11        0.00       -2.30      5.75 o
   0   2  11        1.50       11.64      6.55 o
  -6   3  11       16.19       61.92     25.62 o
  -5   3  11       12.89       34.68     24.14 o
  -4   3  11      104.63       96.02     13.68 o
  -3   3  11       77.05       90.61     12.94 o
  -2   3  11       79.90       79.77     11.71 o
  -1   3  11       82.61       76.54     20.30 o
  -4   4  11        2.44       16.23     10.67 o
  -3   4  11        3.48       14.27     10.23 o
  -2   4  11        0.47        4.60      8.18 o
 
